# Supplementary material for: Gene expression patterns associated with caudal fin shape in the cichlid Lamprologus tigripictilis
Source: Hydrobiologia. 2022 Nov 18;850(10-11):2257–73. doi: 10.1007/s10750-022-05068-4 (PMC10261199; doi:10.1007/s10750-022-05068-4)
Supplement: Supplementary file 2 — Supplementary data 2 Statistical analyses of fin ray segment length and gene expression data (XLSX 38 kb) [file 10750_2022_5068_MOESM2_ESM.xlsx]

## Sheet: Suppl Table 1
Supplementary data to:
EP Ahi, F Richter, KM Sefc. Gene expression patterns associated with caudal fin shape in the cichlid Lamprologus tigripictilis
Supplementary Table 1: Fin ray segment length variation within and among fin regions. The first table summarizes segment length measurements per fin region and fish. The second table reports the output of the linear mixed model testing for differences in ray segment length among fin regions.
1. Means and standard deviations of ray segment length in medial elongated (mL), short dorsal (dS) and short ventral (vS) fin regions of the caudal fins of 6 examined fish.
Fish ID	Fin region	Mean length [µm]	Standard deviation
tig11	mL	304.467	20.8008
tig12	mL	327.55	14.1003
tig13	mL	314.425	25.2484
tig14	mL	326.775	15.9285
tig15	mL	297.475	25.3276
tig16	mL	284.725	17.2136
tig11	dS	326.65	16.1548
tig12	dS	345.105	17.4321
tig13	dS	371.1	24.7873
tig14	dS	343.95	17.8487
tig15	dS	338.05	26.7158
tig16	dS	313.15	29.448
tig11	vS	313.85	27.662
tig12	vS	328.3	16.7492
tig13	vS	321.85	27.1551
tig14	vS	317.4	17.6588
tig15	vS	320.4	18.1294
tig16	vS	288.9	22.5012
2. Output of linear mixed model: segment-length ~ fin-region + (1|fish-ID/fin-ray-ID)
Random effects:
Groups		Name	Variance	Std.Dev.
finray ID:fish ID		(Intercept)	66.17	8.135
fish ID		(Intercept)	218.05	14.767
Residual			437.4	20.914
Number of observations:		469	Number of groups:	fin ray ID:fish ID	47	fish ID	6
Fixed effects (with mL as reference fin region):
		Estimate	Std. Error	df	t-value	Pr(>|t|)
(Intercept)		309.195	6.414	5.664	48.204	1.27e-08
region ID: dS		30.522	3.741	39.189	8.159	5.61e-10
region ID: vS		5.921	3.736	39.008	1.585	0.121
Fixed effects (with vS as reference fin region):
		Estimate	Std. Error	df	t-value	Pr(>|t|)
(Intercept)		315.117	6.745	6.904	46.715	6.82e-10
region ID: mL		-5.921	3.736	39.008	-1.585	0.121
region ID: dS		24.6	4.284	39.133	5.743	1.17e-06
Random intercept estimates:
Fish ID	(Intercept)		Fin ray ID nested in Fish ID	(Intercept)
tig11	-5.71065		1:tig11	-6.74681
tig12	13.071		1:tig12	-7.15722
tig13	11.4241		1:tig13	10.21
tig14	9.80139		1:tig14	-4.76731
tig15	-4.66227		1:tig15	-2.01977
tig16	-23.9236		1:tig16	-7.82268
			2:tig11	-2.11105
			2:tig12	-1.73563
			2:tig13	13.8223
			2:tig14	-1.93769
			2:tig15	5.62623
			2:tig16	4.6397
			3:tig11	-2.2914
			3:tig12	-0.895665
			3:tig13	2.0826
			3:tig14	-1.99763
			3:tig15	3.82036
			3:tig16	-8.18364
			4:tig11	7.64238
			4:tig12	1.03089
			4:tig13	-7.73077
			4:tig14	-7.05482
			4:tig15	8.1551
			4:tig16	5.42262
			5:tig11	-2.6397
			5:tig12	-1.00314
			5:tig13	-1.9984
			5:tig14	8.91236
			5:tig15	-4.17394
			5:tig16	5.91719
			6:tig11	2.05627
			6:tig12	0.44177
			6:tig13	-2.1188
			6:tig14	4.87864
			6:tig15	-6.64234
			6:tig16	0.077335
			7:tig12	1.70607
			7:tig13	-3.92495
			7:tig14	4.27659
			7:tig15	-11.2179
			7:tig16	-7.92989
			8:tig11	2.35729
			8:tig12	11.5796
			8:tig13	-6.87498
			8:tig14	0.664311
			8:tig15	5.03738
			8:tig16	0.619178

## Sheet: Suppl Table 2
Supplementary data to:
EP Ahi, F Richter, KM Sefc. Gene expression patterns associated with caudal fin shape in the cichlid Lamprologus tigripictilis
Supplementary Table 2: Statistical comparisons of gene expression levels (log-transformed RQ values) between medial elongated (mL), short dorsal (dS) and short ventral (vS) fin regions of the caudal fin. The first table reports results when data from all three stages were used in the analysis; the second table reports results when only the two regeneration stages were analysed. Linear mixed model…
1. ANALYSIS USING DATA FROM ALL STAGES; LINEAR MODEL: log2(rq) ~ fin.region + (1|fish/stage)
		dS compared to mL (=reference)			vS compared to mL (=reference)			vS compared to dS (=reference)
step	gene	beta	p	BH adj p	beta	p	BH adj p	beta	p	BH adj p
N.b.-GRN	angptl5	-0.590907	7.26749e-07	1.34449e-05	-0.643113	1.53435e-07	4.25796e-06	-0.0522059	0.591332	0.754458
N.b.-GRN	angptl7	-0.190084	0.244602	0.403571	-0.0409242	0.800199	0.870805	0.14916	0.359253	0.538879
N.b.-GRN	anxa2a	-0.112411	0.260987	0.419849	-0.0699006	0.481893	0.660372	0.0425106	0.668106	0.797417
N.b.-GRN	c1qtnl5a	0.10953	0.281549	0.446456	-0.2923	0.00631513	0.020617	-0.401829	0.000332571	0.00207551
N.b.-GRN	cd63	-0.413106	7.89808e-05	0.000674376	-0.567039	5.94169e-07	1.31906e-05	-0.153932	0.101634	0.201452
N.b.-GRN	csrp1a	-1.1886	0.00077051	0.00388757	-1.07395	0.00203801	0.00807925	0.114654	0.722304	0.81812
N.b.-GRN	cx43	-0.333465	0.00353635	0.0126624	-0.724633	9.68483e-08	3.58338e-06	-0.391168	0.000820224	0.00395845
N.b.-GRN	dpysl5a	-0.37055	0.0620559	0.142021	-0.333403	0.0915206	0.184705	0.0371471	0.84753	0.892093
N.b.-GRN	gnao1a	0.1478	0.0800551	0.167662	0.0195856	0.812206	0.87529	-0.128214	0.126673	0.242426
N.b.-GRN	kif5a	-0.0347781	0.794791	0.870805	-0.059981	0.654077	0.797417	-0.0252029	0.85046	0.892093
N.b.-GRN	mmp9	-0.407977	0.000272693	0.00189179	-0.126315	0.214668	0.378224	0.281662	0.00811803	0.0243541
N.b.-GRN	pfkpa	0.0917088	0.477468	0.660372	0.455403	0.0011534	0.00533447	0.363695	0.00757474	0.0233554
N.b.-GRN	sema3d	-0.225977	0.0219496	0.0609102	-0.714339	1.12615e-08	6.25041e-07	-0.488362	1.0941e-05	0.000134939
N.b.-GRN	txn	-0.101989	0.290849	0.454707	-0.0665945	0.488195	0.66085	0.0353949	0.711806	0.814541
N.b.-GRN	wnt10a	0.255365	0.220943	0.383197	0.176541	0.39453	0.576222	-0.0788235	0.702533	0.812304
N.b.-GRN	wnt5b	0.17826	0.446176	0.643189	-0.280981	0.232959	0.397822	-0.459241	0.0555273	0.136967
co-exp.	arpc1	-0.229571	0.000110324	0.00087468	-0.267541	1.33936e-05	0.000148673	-0.03797	0.471388	0.660372
co-exp.	cdc42ep3	-0.0523209	0.625316	0.786475	-0.360715	0.00182528	0.00750393	-0.308394	0.00658625	0.0208878
co-exp.	colec12	-0.34882	0.000336573	0.00207551	-0.512541	1.45762e-06	2.02242e-05	-0.163721	0.0686695	0.146583
co-exp.	ctsk	-0.225765	0.063132	0.142021	-0.386386	0.00241179	0.00923133	-0.160621	0.180322	0.333595
co-exp.	fstl1b	-0.358959	0.000691858	0.00372215	-0.571497	1.15153e-06	1.82595e-05	-0.212538	0.0333445	0.0881248
co-exp.	mmp14b	-0.351783	2.72573e-05	0.000275048	-0.56298	6.26777e-09	6.25041e-07	-0.211197	0.00610473	0.0205341
co-exp.	olfml3b	0.158395	0.159517	0.300108	-0.033687	0.761359	0.853645	-0.192082	0.0903135	0.184705
co-exp.	rin3	-0.109086	0.204628	0.372357	-0.405564	3.40834e-05	0.000315268	-0.296478	0.001322	0.00564392
TF	alx4a	0.340158	0.0637733	0.142021	-0.179245	0.321618	0.490004	-0.519403	0.00577262	0.0200238
TF	ap4	0.0977662	0.535535	0.699346	0.102039	0.517968	0.692704	0.00427272	0.978332	0.978332
TF	egr1	0.386807	0.0629337	0.142021	0.413232	0.0477762	0.123329	0.0264251	0.896104	0.918012
TF	egr2	-0.0206091	0.902293	0.918012	0.0243291	0.884776	0.917852	0.0449382	0.789031	0.870805
TF	esco2	0.311441	0.0159898	0.0455094	0.32543	0.0121607	0.0355221	0.0139888	0.909742	0.918012
TF	foxd3	0.306102	0.0657478	0.143098	0.380016	0.0242324	0.0656047	0.0739141	0.64856	0.797417
TF	foxp1	0.147983	0.210601	0.377044	-0.0742734	0.525956	0.695013	-0.222256	0.0639737	0.142022
TF	gbf1	0.304905	0.00124119	0.00551088	0.367708	0.000162086	0.00119947	0.062803	0.4709	0.660372
TF	heb	0.0590401	0.630597	0.786475	-0.0497874	0.684936	0.808807	-0.108828	0.377471	0.558657
TF	patz1	0.0710738	0.668087	0.797417	-0.0940415	0.570907	0.736868	-0.165115	0.322255	0.490004
TF	rbpj	0.34132	0.000417219	0.00243744	0.325006	0.000704188	0.00372215	-0.0163135	0.851909	0.892093
TF	srf	-0.0545187	0.693034	0.809755	-0.215835	0.122953	0.239435	-0.161317	0.246089	0.403571
TF	znf219	0.217699	0.247232	0.403571	-0.373737	0.0514469	0.129786	-0.591436	0.00307969	0.0113949
2. ANALYSIS USING DATA FROM REGENERATION STAGES (STAGE1 AND STAGE2); LINEAR MODEL: log2(rq) ~ fin.region + (1|fish/stage)
		dS compared to mL (=reference)			vS compared to mL (=reference)			vS compared to dS (=reference)
step	gene	beta	p	BH adj p	beta	p	BH adj p	beta	p	BH adj p
N.b.-GRN	angptl5	-0.663962	7.60552e-07	2.11177e-05	-0.864207	1.28723e-08	1.4319e-06	-0.200245	0.0458635	0.121211
N.b.-GRN	angptl7	0.088549	0.654611	0.78131	0.250664	0.213269	0.358679	0.162115	0.415534	0.576553
N.b.-GRN	anxa2a	-0.0930551	0.441944	0.603656	-0.194779	0.116207	0.252921	-0.101724	0.401288	0.569347
N.b.-GRN	c1qtnl5a	0.176354	0.202208	0.356272	-0.256932	0.0690928	0.159777	-0.433286	0.00410675	0.0198195
N.b.-GRN	cd63	-0.42732	0.00117304	0.00868053	-0.718574	3.32604e-06	6.1605e-05	-0.291254	0.0179932	0.0644273
N.b.-GRN	csrp1a	-0.601941	0.0756823	0.168015	-0.316224	0.336753	0.510165	0.285717	0.384418	0.561452
N.b.-GRN	cx43	-0.353538	0.019018	0.0659686	-0.852956	5.15511e-06	7.1595e-05	-0.499417	0.0017709	0.0109205
N.b.-GRN	dpysl5a	-0.432034	0.0520499	0.131308	-0.614919	0.00809189	0.0332666	-0.182886	0.392241	0.565439
N.b.-GRN	gnao1a	0.131771	0.26862	0.445028	-0.0251547	0.83024	0.894725	-0.156926	0.190496	0.34105
N.b.-GRN	kif5a	0.040987	0.807522	0.878774	-0.0141994	0.932693	0.958601	-0.0551865	0.743045	0.841613
N.b.-GRN	mmp9	-0.506975	0.000923641	0.00732315	-0.120228	0.368041	0.5447	0.386746	0.00769722	0.0328612
N.b.-GRN	pfkpa	-0.0219951	0.879237	0.92071	0.282851	0.0617474	0.148999	0.304846	0.04551	0.121211
N.b.-GRN	sema3d	-0.240747	0.0481854	0.124386	-0.878383	2.18473e-07	1.2099e-05	-0.637636	1.86561e-05	0.000230633
N.b.-GRN	txn	-0.203954	0.0733063	0.166061	-0.165629	0.140443	0.273922	0.0383256	0.726158	0.83962
N.b.-GRN	wnt10a	0.0802254	0.769659	0.854322	-0.190342	0.489397	0.631664	-0.270567	0.328749	0.510165
N.b.-GRN	wnt5b	0.461159	0.162843	0.30126	0.0194944	0.951767	0.96923	-0.441665	0.180489	0.328431
co-exp.	arpc1	-0.252412	0.00193525	0.0113059	-0.330206	0.000149037	0.00165431	-0.0777938	0.284801	0.464896
co-exp.	cdc42ep3	0.0384027	0.782745	0.860244	-0.414874	0.00677454	0.030079	-0.453276	0.00358622	0.0189557
co-exp.	colec12	-0.307524	0.00134238	0.00931279	-0.546441	1.91945e-06	4.2624e-05	-0.238917	0.00900043	0.0356803
co-exp.	ctsk	-0.358484	0.0247627	0.0785333	-0.585028	0.000769241	0.00656813	-0.226545	0.140663	0.273922
co-exp.	fstl1b	-0.408711	0.00204667	0.011359	-0.711256	5.06563e-06	7.1595e-05	-0.302545	0.0163361	0.0604434
co-exp.	mmp14b	-0.384229	0.000560911	0.00518843	-0.682947	4.82812e-07	1.7871e-05	-0.298717	0.00465169	0.0215141
co-exp.	olfml3b	0.149455	0.308835	0.496821	-0.18653	0.207284	0.358679	-0.335986	0.0293027	0.0903499
co-exp.	rin3	-0.143262	0.210663	0.358679	-0.50384	0.000195516	0.00197293	-0.360578	0.00396492	0.0198195
TF	alx4a	0.139899	0.459893	0.615038	-0.270578	0.158927	0.298998	-0.410477	0.036993	0.105725
TF	ap4	0.0889281	0.716862	0.837596	0.118391	0.629673	0.768063	0.0294632	0.904219	0.938022
TF	egr1	0.416873	0.1356	0.273666	0.595108	0.0371467	0.105725	0.178235	0.515705	0.657969
TF	egr2	0.15343	0.445944	0.603656	-0.14166	0.481128	0.628297	-0.29509	0.150417	0.287867
TF	esco2	0.123744	0.34011	0.510165	0.0767407	0.551291	0.687565	-0.0470028	0.714387	0.837596
TF	foxd3	0.0198645	0.857492	0.906492	0.0208916	0.850215	0.906492	0.00102716	0.992589	0.992589
TF	foxp1	0.443792	0.00171294	0.0109205	0.198511	0.121196	0.253825	-0.245281	0.0592718	0.146204
TF	gbf1	0.287876	0.0416625	0.115613	0.360613	0.012998	0.049751	0.0727372	0.588435	0.725736
TF	heb	0.00396746	0.971292	0.980122	-0.107597	0.33484	0.510165	-0.111565	0.317749	0.50386
TF	patz1	0.0742309	0.764818	0.854322	-0.0829238	0.738304	0.841613	-0.157155	0.528131	0.666166
TF	rbpj	0.280558	0.024489	0.0785333	0.225895	0.0642189	0.151666	-0.0546628	0.640624	0.772927
TF	srf	-0.227194	0.120944	0.253825	-0.347033	0.0214718	0.0722233	-0.119839	0.405211	0.569347
TF	znf219	0.189052	0.476769	0.628297	-0.406187	0.134921	0.273666	-0.595238	0.033498	0.100494

## Sheet: Suppl Table 3
Supplementary data to:
EP Ahi, F Richter, KM Sefc. Gene expression patterns associated with caudal fin shape in the cichlid Lamprologus tigripictilis
Supplementary Table 3: Paired t-tests comparing gene expression levels (log-transformed RQ values) between medial elongated (mL), short dorsal (dS) and short ventral (vS) fin regions of the caudal fin in the intact fin (stage 0) and two stages of regerenations (stage 1 and stage 2). Reported p values are adjusted for multiple comparisons (n = 37 genes) using the Benjamini-Hochberg method.
	stage 0		stage 1		stage 2			stage 0		stage 1		stage 2			stage 0		stage 1		stage 2
	t-value	p(adj.)	t-value	p(adj.)	t-value	p(adj.)		t-value	p(adj.)	t-value	p(adj.)	t-value	p(adj.)		t-value	p(adj.)	t-value	p(adj.)	t-value	p(adj.)
	dS-mL	dS-mL	dS-mL	dS-mL	dS-mL	dS-mL		vS-mL	vS-mL	vS-mL	vS-mL	vS-mL	vS-mL		dS-vS	dS-vS	dS-vS	dS-vS	dS-vS	dS-vS
mmp9	-1.73104	0.263681	-3.92574	0.0411356	-5.2018	0.0802668		-1.39414	0.325907	1.0416	0.558429	-1.77079	0.399863		-0.477127	0.833644	-2.98375	0.112079	-1.05995	0.793068
cx43	-3.56858	0.0594512	-6.20026	0.0248145	-2.92442	0.159296		-2.91615	0.111545	-6.14544	0.0102248	-2.86877	0.15313		1.13132	0.833644	3.76173	0.0609406	0.753994	0.892534
sema3d	-1.55644	0.290097	-1.49735	0.423464	-1.12665	0.530311		-3.48251	0.065162	-11.7565	0.0028971	-5.45201	0.040694		1.83364	0.614886	4.20674	0.0609406	2.43502	0.793068
csrp1a	-6.58276	0.0224714	-8.20115	0.01623	1.13228	0.530311		-3.75189	0.0545458	-3.69622	0.040001	2.6775	0.16613		0.593175	0.833644	-0.260688	0.875735	-1.89501	0.793068
dpysl5a	-1.27037	0.336657	-3.59333	0.0526511	-0.932268	0.59788		0.435841	0.763687	-4.15539	0.030372	-1.30349	0.539316		-1.08664	0.833644	1.35499	0.431831	0.0934064	0.983219
gnao1a	1.3821	0.331873	-0.296454	0.886685	1.36383	0.530311		1.36132	0.325907	-0.546149	0.776285	0.0948458	0.954804		0.792794	0.833644	0.433683	0.79008	1.1677	0.793068
c1qtnl5a	-0.117553	0.910998	0.885074	0.616633	1.14656	0.530311		-2.25223	0.171286	-4.11198	0.030372	-0.922475	0.612621		1.95734	0.614886	3.75861	0.0609406	1.4495	0.793068
wnt10a	4.09311	0.0497814	-0.556882	0.794989	0.574778	0.787866		4.005	0.0545458	-0.650687	0.718806	-0.33398	0.826678		-1.11443	0.833644	0.267748	0.875735	1.23813	0.793068
anxa2a	-1.70114	0.263681	-1.31998	0.435647	0.257116	0.915624		0.837445	0.582119	-2.1418	0.196848	-0.448634	0.807944		-1.90775	0.614886	0.432623	0.79008	0.579023	0.892534
cd63	-3.29197	0.065137	-5.88553	0.0248145	-3.1628	0.153777		-3.81226	0.0545458	-5.43909	0.0117204	-2.99598	0.148372		-0.642766	0.833644	5.10485	0.0593358	0.43048	0.917331
txn	0.435402	0.720363	-1.31752	0.435647	-1.50433	0.530311		1.76954	0.230458	-2.19997	0.195106	-0.653291	0.677368		-0.129277	0.919131	-0.0128146	0.990271	-0.595943	0.892534
pfkpa	1.71553	0.263681	-0.0121804	0.990753	-0.353889	0.884763		2.51554	0.142328	1.0373	0.558429	1.24376	0.548181		-2.21496	0.614886	-1.10369	0.514767	-1.45247	0.793068
kif5a	-0.972795	0.433979	0.279814	0.886685	0.0146176	0.989037		-0.589569	0.682314	-0.468583	0.786651	0.32759	0.826678		-0.109035	0.919131	1.2713	0.436516	-0.279991	0.917331
angptl5	-3.80831	0.051478	-4.70546	0.031084	-3.82897	0.098497		-2.13769	0.171688	-7.46609	0.00697339	-13.0394	0.00738742		-0.991724	0.833644	1.47788	0.419398	1.08492	0.793068
angptl7	-4.30656	0.0472837	0.402326	0.849319	0.179725	0.942526		-2.5096	0.142328	1.3574	0.43051	0.729877	0.677368		-0.689904	0.833644	-0.529817	0.79008	-0.563696	0.892534
wnt5b	-1.25823	0.336657	0.9189	0.616633	0.8689	0.617516		-3.86342	0.0545458	0.0898547	0.931891	-0.0596922	0.955264		2.40752	0.614886	1.57717	0.406036	0.635198	0.892534
olfml3b	1.22778	0.338147	-0.0839881	0.962334	1.69362	0.47129		2.35934	0.15985	-1.93344	0.241589	0.674202	0.677368		-0.439715	0.836816	2.28468	0.187961	1.02936	0.793068
fstl1b	-3.24249	0.065137	-4.35926	0.031084	-2.31314	0.274976		-2.11409	0.171688	-6.95821	0.00697339	-3.9454	0.0780841		0.232894	0.919131	3.76941	0.0609406	0.645223	0.892534
cdc42ep3	-2.80004	0.087856	-1.30965	0.435647	1.38342	0.530311		-1.3403	0.325907	-5.61924	0.0114263	-0.672854	0.677368		0.295134	0.90159	4.09856	0.0609406	2.1157	0.793068
mmp14b	-4.7452	0.0472837	-2.2056	0.223532	-4.08907	0.0924173		-4.85205	0.0431555	-7.8734	0.00697339	-6.36833	0.0384511		0.480573	0.833644	2.57797	0.152792	1.02242	0.793068
arpc1	-3.34518	0.065137	-4.67947	0.031084	-3.06691	0.153777		-2.14985	0.171688	-3.05875	0.0743752	-3.39125	0.113048		-0.537605	0.833644	0.805365	0.650606	0.313923	0.917331
ctsk	0.179331	0.888739	-4.54043	0.031084	-1.46365	0.530311		-0.175828	0.9311	-5.76218	0.0114263	-2.62699	0.16613		0.187824	0.919131	2.91203	0.112079	-0.16941	0.950787
rin3	-0.471234	0.715317	-4.32134	0.031084	0.0337987	0.989037		-1.81079	0.228943	-7.28593	0.00697339	-1.59862	0.456704		1.35907	0.833644	3.57234	0.0657942	1.06769	0.793068
colec12	-3.94057	0.0506603	-2.76887	0.121539	-4.58112	0.0924173		-1.98982	0.191055	-4.04742	0.030372	-4.07933	0.0780841		0.10676	0.919131	4.81702	0.0593358	0.692736	0.892534
foxp1	-4.42037	0.0472837	1.83976	0.308793	6.22162	0.0802668		-5.6046	0.0355405	0.365822	0.817885	5.62117	0.040694		1.62442	0.679218	1.46032	0.419398	1.13627	0.793068
gbf1	6.64184	0.0224714	-1.11969	0.504695	4.25681	0.0924173		5.61894	0.0355405	0.692175	0.718806	7.10356	0.0383808		-1.16553	0.833644	-1.2718	0.436516	0.0172505	0.987063
znf219	1.40199	0.331873	0.391449	0.849319	1.97727	0.367449		-1.50172	0.311242	-0.655717	0.718806	-0.993855	0.612621		1.87244	0.614886	1.95967	0.264755	1.73154	0.793068
egr1	1.29748	0.336657	1.57323	0.4081	0.647854	0.756976		0.575138	0.682314	1.29139	0.44584	0.910779	0.612621		0.816099	0.833644	-0.449124	0.79008	-0.734439	0.892534
egr2	-2.87837	0.0854799	0.848953	0.618553	0.0550007	0.989037		1.36721	0.325907	-0.683464	0.718806	-0.248178	0.862858		-2.45271	0.614886	6.63939	0.0432219	0.225819	0.93331
heb	0.497956	0.715317	1.9302	0.294578	-1.01614	0.565831		0.157826	0.9311	-0.0973969	0.931891	-1.18891	0.555429		0.553675	0.833644	0.976967	0.552712	0.353624	0.917331
alx4a	1.93246	0.228452	-0.111748	0.962334	1.1089	0.530311		-0.0358043	0.972824	-1.64932	0.328879	-0.816543	0.654654		1.79301	0.614886	1.00281	0.552712	1.1901	0.793068
srf	1.02194	0.422137	-1.40353	0.435647	-0.414597	0.862972		0.0821257	0.963781	-1.41541	0.420838	-1.37415	0.525325		0.754446	0.833644	0.0657067	0.976551	1.43068	0.793068
ap4	1.60582	0.284601	0.647465	0.748058	-0.47416	0.842209		0.743899	0.625678	0.764041	0.718806	-1.46705	0.500099		0.636246	0.833644	-0.107915	0.970731	0.0395382	0.987063
patz1	1.35571	0.331873	0.239384	0.892691	0.247596	0.915624		-0.578158	0.682314	-0.197778	0.899637	-0.355294	0.826678		0.990718	0.833644	0.459402	0.79008	0.392963	0.917331
rbpj	4.64306	0.0472837	0.481079	0.830298	5.22251	0.0802668		5.42577	0.0355405	-0.482956	0.786651	4.74485	0.0555307		-0.346401	0.886976	1.36129	0.431831	-0.445841	0.917331
foxd3	2.31072	0.14984	-1.2436	0.452027	1.15176	0.530311		2.55074	0.142328	-0.388006	0.817885	0.967087	0.612621		-0.917573	0.833644	-0.586524	0.79008	0.285327	0.917331
esco2	2.9354	0.0854799	4.8678	0.031084	-1.27789	0.530311		4.30254	0.0545458	-0.281616	0.859185	0.916957	0.612621		-0.601602	0.833644	2.48819	0.157346	-1.08635	0.793068
