# Supplementary material for: Gene expression patterns associated with caudal fin shape in the cichlid Lamprologus tigripictilis
Source: Hydrobiologia. 2022 Nov 18;850(10-11):2257–73. doi: 10.1007/s10750-022-05068-4 (PMC10261199; doi:10.1007/s10750-022-05068-4)
Supplement: Supplementary file 3 — Supplementary data 3. Data generated in this study (XLSX 36 kb) [file 10750_2022_5068_MOESM3_ESM.xlsx]

## Sheet: Suppl Table 4
Supplementary data to:
EP Ahi, F Richter, KM Sefc. Gene expression patterns associated with caudal fin shape in the cichlid Lamprologus tigripictilis
Supplementary Table 4: Fin ray segment length data.
fish ID	fin ray ID	fin region	fin region trait	segment length [µm]
				seg1	seg2	seg3	seg4	seg5	seg6	seg7	seg8	seg9	seg10
tig11	1	dS	short	360	340	341	322	311	288	308	303	337	318
tig11	2	dS	short	340	321	340	324	332	331	335	328	320	334
tig11	3	vS	short	357	313	315	283	319	254	266	347	312	290
tig11	4	vS	short	351	313	314	337	296	316	309	322	307	356
tig11	5	mL	long	297	302	319	317	332	299	308	291	297	229
tig11	6	mL	long	303	318	321	296	297	341	302	297	283	311
tig11	7	mL	long	NA	NA	NA	NA	NA	NA	NA	NA	NA	NA
tig11	8	mL	long	302	316	289	323	331	310	308	270	305	320
tig12	1	dS	short	340	331	324	349	302	358	355	344	364	342
tig12	2	dS	short	364	NA	327	351	333	377	338	342	355	361
tig12	3	vS	short	328	348	322	324	351	348	320	298	299	329
tig12	4	vS	short	355	335	322	335	342	334	330	319	330	297
tig12	5	mL	long	340	320	335	309	307	314	338	319	320	304
tig12	6	mL	long	333	325	327	301	306	311	329	329	324	345
tig12	7	mL	long	333	335	331	314	308	319	312	340	326	333
tig12	8	mL	long	339	334	348	355	335	324	351	346	348	335
tig13	1	dS	short	339	374	369	384	383	388	358	416	320	350
tig13	2	dS	short	332	375	379	374	396	408	398	356	356	367
tig13	3	vS	short	325	350	364	350	355	350	260	315	326	305
tig13	4	vS	short	302	335	318	314	345	318	269	298	320	318
tig13	5	mL	long	331	359	325	335	305	319	288	310	292	309
tig13	6	mL	long	368	347	356	330	278	283	299	317	296	297
tig13	7	mL	long	343	346	284	293	324	312	311	316	305	307
tig13	8	mL	long	347	359	299	310	317	303	290	251	307	309
tig14	1	dS	short	335	304	371	350	359	340	344	342	340	331
tig14	2	dS	short	330	363	312	355	364	333	366	359	351	330
tig14	3	vS	short	340	352	325	333	317	303	292	308	327	319
tig14	4	vS	short	306	307	323	282	321	309	292	332	337	323
tig14	5	mL	long	337	342	339	335	333	333	324	353	331	311
tig14	6	mL	long	332	306	326	328	322	322	339	326	344	326
tig14	7	mL	long	316	348	340	317	339	332	333	306	324	306
tig14	8	mL	long	346	348	304	348	324	307	289	305	292	338
tig15	1	dS	short	357	346	382	338	357	330	335	282	297	293
tig15	2	dS	short	387	353	356	339	325	338	343	355	331	317
tig15	3	vS	short	344	357	322	326	308	308	315	296	280	312
tig15	4	vS	short	301	326	311	340	328	335	311	339	319	330
tig15	5	mL	long	302	278	288	315	283	270	328	303	324	285
tig15	6	mL	long	310	274	277	310	277	272	277	311	308	319
tig15	7	mL	long	304	279	296	219	236	305	279	336	324	281
tig15	8	mL	long	300	313	311	327	327	332	305	319	318	277
tig16	1	dS	short	312	342	357	318	308	300	264	257	275	295
tig16	2	dS	short	326	322	355	348	342	289	335	326	308	284
tig16	3	vS	short	274	305	316	267	265	260	280	278	297	234
tig16	4	vS	short	297	306	311	304	320	298	311	280	271	304
tig16	5	mL	long	281	313	290	323	294	288	290	303	286	283
tig16	6	mL	long	293	277	267	275	304	265	276	301	304	292
tig16	7	mL	long	244	242	278	263	292	272	281	298	286	265
tig16	8	mL	long	283	303	279	290	268	289	293	284	263	311

## Sheet: Suppl Table 5
Supplementary data to:
EP Ahi, F Richter, KM Sefc. Gene expression patterns associated with caudal fin shape in the cichlid Lamprologus tigripictilis
Supplementary Table 5: Gene expression data. Relative expression quantities (RQ values) of each of the investigated candidate genes in the analysed fin tissues.
stage	fish ID	fin region	fin region trait	mmp9	cx43	sema3d	csrp1a	dpysl5a	gnao1a	c1qtnl5a	wnt10a	anxa2a	cd63	txn	pfkpa	kif5a	angptl5	angptl7	wnt5b	olfml3b	fstl1b	cdc42ep3	mmp14b	arpc1	ctsk	rin3	colec12	foxp1	gbf1	znf219	egr1	egr2	heb	alx4a	srf	ap4	patz1	rbpj	foxd3	esco2
stage0	fish1	dS	short	1	1	1	1	1	1	1	1	1	1	1	1	1	1	1	1	1	1	1	1	1	1	1	1	1	1	1	1	1	1	1	1	1	1	1	1	1
stage0	fish1	mL	long	1.00965	1.09578	1.32516	2.73068	1.14612	0.989493	1.22813	0.568784	1.31363	1.64817	0.858721	0.818334	1.89325	1.15931	1.52726	2.07055	1.23188	1.22992	1.14581	1.14366	1.12308	0.755688	1.06604	1.07413	1.45918	0.903478	1.14192	1.00567	1.46628	0.70915	0.344497	0.801932	0.996238	0.916535	0.773869	0.698127	0.516723
stage0	fish1	vS	short	0.774112	0.723424	0.708782	1.68076	0.450692	0.904953	0.700382	0.633367	1.04835	1.13431	1.06859	1.64195	1.24562	0.714356	1.4937	0.890517	1.22375	0.822173	0.807769	0.822629	1.18453	0.567509	0.73556	0.663751	0.963338	0.979158	0.549737	0.728961	2.00099	1.72861	0.215508	1.06479	0.88639	0.755244	1.06504	0.92557	1.14339
stage0	fish2	dS	short	0.844991	0.987127	1.52574	0.279091	0.324234	0.875275	0.960866	0.47395	0.876975	0.941483	0.699263	0.635167	1.56508	0.610413	1.30169	1.14948	1.77351	1.10275	1.37098	1.16692	0.863524	0.626292	1.03556	0.729565	0.958405	1.02399	1.01067	1.20431	1.39147	0.650945	0.461438	1.18468	1.17097	0.990348	1.07669	1.19342	0.628205
stage0	fish2	mL	long	0.734687	0.968016	1.67516	1.43247	0.453729	0.595306	0.785456	0.368568	1.02278	1.10727	0.762761	0.657063	1.24473	0.935236	2.24017	1.24418	1.16232	1.47274	1.36566	1.31422	0.843759	0.652072	1.05081	0.831508	1.1065	0.843759	0.984459	1.29576	1.22112	1.26351	0.134057	0.43104	0.93129	1.04979	0.755552	0.876364	0.432419
stage0	fish2	vS	short	0.693655	0.911485	1.44974	0.196826	0.905817	0.786321	0.8406	0.852452	1.06002	0.905126	0.796745	1.02562	1.55389	0.864771	1.01359	0.863364	1.59073	1.7515	1.40375	1.17731	0.824271	0.656101	0.994464	0.820566	0.84862	1.06399	0.929412	1.75126	1.56742	0.609134	0.392154	0.602979	1.10389	0.963323	0.907262	1.43146	0.444265
stage0	fish3	dS	short	0.692687	1.28438	1.4435	0.511631	1.21316	1.35827	1.61169	0.909582	1.15251	1.45576	1.41718	1.37885	1.32118	1.33226	1.80933	2.54096	2.0386	1.41704	1.10571	1.18828	1.13098	0.959447	1.6608	1.20612	1.01831	1.1602	1.87888	2.73279	1.21056	1.33967	0.73963	0.81004	0.980287	0.916989	1.23452	1.45677	0.625324
stage0	fish3	mL	long	0.94032	1.67264	1.31187	2.26016	1.16953	0.95173	1.27432	0.633371	1.06882	1.57137	0.718382	1.1665	1.59336	1.59066	1.84818	2.17984	1.77932	1.45985	1.49074	1.59353	1.30471	0.980048	1.43001	1.49674	1.12789	0.923782	0.836202	0.933113	1.67287	0.942212	0.36287	0.805253	0.939473	0.95815	0.799253	1.00029	0.675405
stage0	fish3	vS	short	0.752438	1.10592	1.16938	0.301482	2.06572	1.03064	0.751031	0.773806	1.15977	1.30653	0.688627	0.966703	2.30824	1.34793	1.60294	1.05837	1.81195	1.1181	0.990167	1.22446	1.22378	0.837664	1.17523	0.832801	0.622844	1.1423	0.468507	0.892327	1.34746	1.03673	0.29393	0.889418	1.03472	0.842264	0.986605	1.29895	1.04394
stage0	fish4	dS	short	0.419166	0.695053	0.885765	0.215341	0.469597	0.65966	0.833813	0.711431	0.700664	0.938999	0.534998	0.616253	1.30518	0.786923	1.03999	0.800346	1.4575	1.1708	1.0778	1.00933	1.0893	0.653698	0.927163	0.839031	0.703584	1.08523	0.679006	1.58721	1.35237	0.936074	0.353038	0.648998	0.937763	0.830237	1.08643	1.11899	0.918528
stage0	fish4	mL	long	0.663679	0.968657	1.40197	3.14238	0.607669	0.656496	0.990726	0.350566	0.67313	1.16405	0.680968	0.287097	1.28548	1.2145	2.49206	1.86511	1.23984	1.74093	1.49315	1.27329	1.36297	0.735225	1.30365	1.19869	1.17329	0.843499	0.589906	1.62063	1.84774	0.948394	0.30891	0.554611	0.892088	0.792596	0.795955	0.93605	0.413471
stage0	fish4	vS	short	0.650132	0.559692	0.93881	0.0843368	1.24049	0.744997	0.727796	0.932196	1.37326	0.955883	0.792842	1.18128	0.635056	1.09954	1.00089	0.631785	1.35492	1.48525	0.864181	0.875516	1.03133	1.02776	0.975224	1.47888	0.631041	1.14552	0.710481	1.59826	1.50525	0.77852	0.225392	0.540174	1.09749	0.447514	1.0808	1.07096	0.696746
stage0	fish5	dS	short	0.556738	0.933985	1.24356	0.836462	0.644553	0.835014	1.58224	0.710187	1.31912	0.898364	0.806906	0.744721	1.32287	0.847081	1.11973	1.40082	1.32085	1.90458	1.43045	1.09701	0.908508	0.664054	1.1707	0.972838	1.09109	1.45344	1.10372	1.91729	1.2779	1.62042	0.515939	0.497498	0.862306	1.04014	0.662766	1.23155	0.523685
stage0	fish5	mL	long	0.722962	1.29998	1.4907	3.04468	1.29342	0.990749	1.72966	0.686957	1.69901	1.53783	0.925043	0.791133	1.63875	1.5633	1.99213	1.69836	1.46702	2.16129	1.55003	1.55293	1.14806	0.781378	1.14226	1.60413	1.41627	1.12106	1.04087	1.71629	1.87786	0.65724	0.429697	0.604449	0.925684	0.950522	0.645636	0.807135	0.223522
stage0	fish5	vS	short	0.870217	1.39199	1.31171	1.28462	0.71561	0.973766	1.78453	1.24095	1.94996	1.56835	1.07441	1.19123	1.87644	1.69026	1.90408	1.51831	2.29016	1.95362	2.2169	1.44118	1.0147	0.849595	1.42025	1.33454	1.11833	1.68278	0.9708	2.29747	4.53231	1.15042	0.34877	0.88942	0.763524	0.99278	1.1181	3.02418	0.554495
stage0	fish6	dS	short	0.576606	0.954659	1.30401	0.479253	0.811553	0.758835	1.29052	1.04424	1.12846	1.18901	0.80511	1.31509	1.4851	0.982996	1.169	1.29937	1.89692	1.24536	1.12464	1.21711	0.974449	0.722494	0.949578	0.701472	0.949762	1.41339	1.13852	3.46909	1.79385	0.67484	0.249318	0.776441	0.994097	1.16244	0.966779	1.34374	0.566268
stage0	fish6	mL	long	0.603596	1.20778	1.18868	1.79061	0.590641	0.652231	1.32111	0.646963	1.18736	1.33928	0.816177	1.06478	1.38027	1.08859	1.88427	0.985305	1.37731	1.32809	1.2087	1.33067	1.06264	0.631456	0.90141	1.14564	1.21222	0.982858	0.91241	2.58588	2.06359	0.87197	0.367765	0.866964	0.798052	1.00045	0.586277	0.219829	0.502172
stage0	fish6	vS	short	0.498909	0.62052	0.875421	0.498702	0.806334	0.682097	1.09729	1.46292	1.09479	1.0268	0.781354	1.64017	1.12713	0.856811	1.16783	0.706019	1.62569	0.762257	1.02282	1.01126	0.871365	0.586519	0.707278	0.505418	0.936544	1.38977	0.863309	2.91369	2.91794	0.592895	0.398875	0.326759	0.913672	1.58584	1.00539	1.36921	0.881327
stage1	fish1	dS	short	0.651214	2.30027	0.94606	0.821996	0.929098	1.87658	1.42593	2.69578	2.61335	1.79117	1.94343	1.16773	2.45165	1.39291	2.2954	1.66977	2.29836	1.98991	0.618353	2.33691	1.50056	1.74123	1.46176	1.58074	1.48062	1.04529	0.694672	0.0832061	0.913137	0.833875	0.35488	0.987733	0.783336	0.641061	0.547679	0.793445	1.83694
stage1	fish1	mL	long	1.0228	2.57205	0.920328	1.43806	1.03988	1.7824	0.982903	2.39416	2.85506	2.29409	1.65556	1.09811	1.0008	1.5319	0.732541	0.178138	2.81458	2.63503	0.68659	2.10807	1.57748	2.24625	1.68485	2.03979	0.615496	1.33369	0.893179	0.130835	1.11816	0.820355	0.288076	1.21017	0.362768	0.222893	0.445538	0.862694	1.56886
stage1	fish1	vS	short	0.941296	0.968095	0.402517	0.532709	0.45251	1.26771	0.880394	0.960342	2.35907	1.24515	1.2532	1.0282	1.71786	0.943713	1.31742	0.428605	1.57431	1.43646	0.486807	1.25017	1.14197	0.974761	0.827379	1.10897	0.960942	1.35221	0.404444	0.0706739	0.786556	0.51186	0.149594	0.850693	0.953937	0.759131	0.475336	0.669159	1.45349
stage1	fish2	dS	short	0.548551	2.3206	0.362461	0.494999	0.836536	0.946122	1.26426	1.48185	1.77522	1.33413	1.093	0.805803	2.32253	1.34509	1.44371	0.869284	2.58937	2.1348	0.467163	1.90395	1.22901	1.45963	1.00076	1.01382	1.12124	1.12568	0.269041	0.389425	0.786271	0.584186	0.19865	0.56935	0.281089	0.386408	0.439458	0.585118	1.2999
stage1	fish2	mL	long	0.735588	3.10646	0.50277	1.25943	1.06753	1.10709	1.21173	3.04253	2.02086	1.79436	1.27994	0.629497	2.46322	2.3848	1.5463	1.39534	2.76441	3.54398	0.654321	2.47696	1.36507	1.63192	1.27189	1.34022	1.03309	1.16867	0.600681	0.11772	0.436959	0.596118	0.215801	0.566623	0.62385	0.945907	0.40832	0.687423	0.931334
stage1	fish2	vS	short	0.682517	1.20092	0.310473	1.53107	0.568463	0.907669	0.873596	2.55184	1.16954	0.916012	0.889174	0.705656	1.81947	1.40526	1.66321	1.36712	1.32651	1.67881	0.371552	1.78935	0.785203	0.85124	0.688314	0.70263	1.12205	1.12478	0.272445	0.801146	0.501367	0.485566	0.147659	0.51528	0.739098	0.47554	0.438983	0.560986	1.29642
stage1	fish3	dS	short	0.784558	2.31956	0.616833	0.529078	0.602968	1.42667	1.82621	2.75118	1.88891	1.9562	1.4008	1.15324	3.42381	1.71672	1.24017	0.920923	2.67039	1.97185	0.84221	1.42994	1.01886	1.65491	1.28632	1.26151	0.849893	1.14659	0.928358	0.116399	1.35712	0.682714	0.285954	0.500917	0.415426	0.528961	0.870884	0.773382	2.21139
stage1	fish3	mL	long	0.941628	2.85606	0.644802	1.69047	0.799532	1.51512	2.20645	2.2272	2.23322	2.34214	2.17925	1.58901	3.55902	2.58762	1.71298	1.39554	2.69041	2.62939	0.849525	2.59931	1.34876	1.7547	1.49664	1.40525	0.996215	1.25695	0.925259	0.132662	0.78091	0.649062	0.290665	1.34389	0.532528	0.668791	0.714264	0.995248	1.79493
stage1	fish3	vS	short	1.13805	1.00428	0.350811	0.689044	0.555426	1.47782	1.74203	1.5637	1.64692	1.59402	2.40422	1.7236	2.37811	0.971083	1.63325	0.559871	1.72019	1.47874	0.48022	1.43482	1.22219	0.92676	0.861109	0.939892	0.963841	1.3546	0.609149	0.0916302	0.888576	0.884888	0.166018	0.538246	1.44498	0.752893	0.723702	1.0397	1.18121
stage1	fish4	dS	short	0.615511	1.82647	0.782172	0.355041	0.701813	1.50687	1.84198	1.16446	1.85235	1.61245	0.734716	0.615938	2.48132	1.76132	1.63403	1.23778	3.39888	3.69931	0.890976	2.43658	1.26449	1.66389	1.51305	1.5395	1.20644	0.943868	0.853319	0.445951	1.25663	0.639252	0.213962	0.766532	1.36894	0.623736	0.640051	1.18432	1.32782
stage1	fish4	mL	long	0.798782	2.24914	0.79321	1.29296	0.94972	1.43284	1.72103	1.25551	1.70962	1.70323	1.22194	0.747204	3.33509	2.69517	1.50969	1.43562	2.83348	4.75674	0.801	2.91415	1.45445	2.09199	1.93077	1.61091	1.03024	1.09746	0.779097	0.194963	0.659239	0.528771	0.374969	0.68222	0.640635	0.500598	0.524813	0.987036	1.25917
stage1	fish4	vS	short	1.22304	1.49524	0.446049	0.582074	0.45215	1.75257	1.6691	3.233	1.86849	1.52148	0.975933	0.677538	2.50989	1.64168	1.87677	0.91521	3.03537	3.92441	0.705919	2.22511	1.29341	1.47353	1.48337	1.40725	1.05407	1.30846	0.732182	0.778179	1.00331	0.655867	0.407055	0.92086	0.555244	0.1778	0.620832	1.51128	1.10625
stage1	fish5	dS	short	0.667284	2.06834	0.875738	0.90725	0.77468	1.75439	2.95872	2.66341	1.19472	2.1184	1.28029	1.2733	2.29775	1.97366	1.95864	1.83957	3.74631	4.22155	0.716566	3.20222	1.17542	1.67292	1.94851	1.39733	2.26353	1.47803	1.20742	0.216956	0.785603	0.961242	0.423159	0.71681	1.5071	1.22101	0.625713	1.09792	1.47199
stage1	fish5	mL	long	0.887736	2.9555	0.869768	1.78968	0.95787	1.75297	2.46862	3.42547	2.18253	2.78775	1.07237	1.20973	2.1914	3.05316	1.87629	1.96401	3.59478	4.59831	0.6698	3.53131	1.43167	2.00056	1.98275	1.76774	1.19615	1.22587	0.571305	0.0826691	0.629947	0.743344	0.305174	0.91408	1.02328	0.795483	0.48317	1.06098	1.13045
stage1	fish5	vS	short	1.1051	1.9026	0.440029	0.474103	0.970212	1.86991	2.14351	2.24992	1.97297	1.42877	0.944761	1.22788	2.64932	1.88305	2.60242	1.03682	2.22973	2.72446	0.494682	2.20132	1.35263	1.54186	1.3354	1.18466	0.816074	1.30529	0.589217	0.123658	0.529452	0.841521	0.259782	0.809982	0.569304	0.600598	0.417362	1.0346	1.16592
stage1	fish6	dS	short	0.806027	2.54665	0.474967	0.796861	0.422523	1.37611	2.68906	3.09041	2.21238	2.05181	0.962682	0.847333	2.50994	1.86658	3.14265	1.16215	2.82666	2.70176	0.461467	2.73891	1.47672	1.6473	1.71535	1.65198	1.12039	0.964131	1.05567	0.403139	0.872907	0.74551	0.3243	1.01262	0.756164	0.801153	0.374698	0.963863	0.869164
stage1	fish6	mL	long	0.797972	3.00072	0.937448	2.31051	0.875155	1.30478	2.84102	2.47291	2.02008	2.74748	1.1312	0.730958	3.22916	4.29515	4.39478	0.288813	2.75377	3.11949	0.707357	3.37318	1.69444	2.35906	2.35791	1.58459	0.966613	1.02314	0.476454	0.346256	1.74341	0.725029	0.311393	1.06231	0.684878	0.96387	0.65985	1.21277	0.749089
stage1	fish6	vS	short	0.709227	1.70872	0.411231	0.549663	0.499799	1.3538	2.17229	2.31437	1.85128	1.30344	1.10388	1.77789	2.76211	2.03189	3.55241	1.10513	3.6536	1.89674	0.434437	1.78499	1.32539	1.60416	1.57366	1.44265	1.07142	0.90961	1.25712	0.509064	0.644888	0.695209	0.39478	0.869712	0.567204	1.26648	0.431257	0.960808	0.82007
stage3	fish1	dS	short	1.57172	1.84939	0.321669	1.04156	0.33262	2.27797	1.61274	0.532793	2.146	1.32974	1.63013	2.32306	3.42202	0.175476	0.34468	2.67626	0.712049	1.37292	1.09524	1.14699	1.50613	1.18267	1.03688	3.65291	2.45096	2.44316	1.77186	0.111051	1.3499	0.748873	0.652382	0.929894	1.51798	1.36042	1.30509	1.17605	0.651686
stage3	fish1	mL	long	2.84639	1.88274	0.329451	1.21137	0.566573	1.41121	0.840619	0.126985	1.65724	1.90823	2.03838	1.89154	2.44364	0.258697	0.251986	0.931407	0.842114	1.75824	0.848646	1.84042	1.67927	1.28008	1.19055	4.51252	1.56681	1.18078	1.91055	0.193439	2.02277	0.729637	0.314631	0.938367	1.42389	1.07373	0.77994	0.951803	0.618881
stage3	fish1	vS	short	3.60027	1.40894	0.183354	2.51073	0.283458	0.998065	0.560954	0.19905	1.16103	1.79976	1.56858	1.69181	2.46732	0.154642	0.489162	0.69311	0.682149	1.17887	0.846103	1.13729	1.48432	1.08659	0.928713	2.4901	2.00001	2.32206	0.402624	0.104658	1.70091	0.725846	0.198348	1.03665	1.26007	1.08185	1.17961	0.840142	0.528657
stage3	fish2	dS	short	1.39825	1.07857	0.856675	2.29918	2.50623	1.9745	1.80461	0.350605	1.5788	0.719726	2.60182	1.41306	9.11549	0.275652	1.03168	2.42785	1.42846	0.807772	2.5596	0.886763	1.74245	0.235063	2.20751	2.5534	2.60128	3.73581	1.34749	0.305431	3.58387	0.583203	0.290914	0.857174	1.51175	0.735155	1.33656	2.64326	0.419726
stage3	fish2	mL	long	2.54421	1.57507	0.782692	0.944693	1.05425	1.02554	1.15102	0.652802	1.67721	1.35634	2.42731	1.56745	5.59325	0.639323	0.975759	2.47455	1.05516	1.78277	1.53583	1.57387	1.75859	0.742374	1.37518	3.55	1.96553	1.537	1.25885	0.189257	1.64686	0.870519	0.17442	0.583959	1.45117	1.23792	0.874189	1.53498	0.485491
stage3	fish2	vS	short	1.39158	1.52713	0.499558	2.6451	0.773419	1.63901	1.50546	0.422617	1.68958	1.03184	3.04802	2.85318	7.79691	0.364054	0.917515	4.42143	0.952863	1.51112	1.2983	1.23767	1.4541	0.57249	1.10139	2.77815	2.55925	2.17742	0.954769	0.629632	1.34287	0.614303	0.224033	0.498966	1.35616	1.20024	1.07992	1.46289	0.542435
stage3	fish3	dS	short	0.609396	1.99025	0.697881	3.40004	0.82889	1.57725	1.93161	0.592938	1.54923	1.40937	2.88931	2.55342	4.36706	1.23761	5.19143	2.78052	1.25663	3.05454	1.41574	1.4615	1.01147	0.470952	1.17133	2.07621	2.87478	2.57372	1.95295	0.274528	1.37932	0.82565	0.47081	0.584021	0.964166	1.01949	0.843262	1.38161	0.360221
stage3	fish3	mL	long	0.921844	2.26969	0.793771	3.91143	2.10671	1.63682	1.75508	0.957003	1.95795	1.71118	3.49333	3.52514	7.25484	1.77793	4.45176	2.86075	1.22416	3.32694	2.00304	1.65163	1.26549	0.535365	1.31485	2.45512	2.11505	1.93548	1.65528	0.169155	1.57734	0.824347	0.307297	1.13815	0.956936	0.901247	0.741997	1.36746	0.37919
stage3	fish3	vS	short	0.803718	0.959904	0.338227	3.17039	0.958242	1.30092	0.889118	0.345645	1.19861	1.12098	2.46391	2.51473	3.91717	0.931845	2.26019	2.08314	1.31915	1.42263	0.825684	1.03287	1.15979	0.416839	0.768311	1.43431	2.32715	2.7303	0.608524	0.162269	1.03782	1.03366	0.196773	0.5504	0.848544	0.798443	1.03998	1.45333	0.826257
stage3	fish4	dS	short	1.19096	2.08281	0.964084	4.29581	0.954906	1.18754	1.64351	1.26272	1.38298	1.51029	1.703	1.56518	4.78915	1.17677	5.48317	2.87713	1.61859	1.83074	1.37043	1.26464	0.945487	0.380754	1.13244	1.9397	2.47346	2.40432	1.47573	0.353093	1.59873	0.885736	0.244385	0.732053	1.10744	0.963282	0.849938	1.78389	0.575198
stage3	fish4	mL	long	1.37978	2.7544	0.990574	2.90097	1.39642	1.42522	1.70689	1.20718	1.36229	1.59023	2.40596	1.40305	7.10255	1.33195	4.58435	3.69542	0.874441	1.9126	1.03903	1.57248	1.25748	0.410637	1.34951	2.44145	2.09513	1.75423	1.13497	0.288389	1.41307	0.782486	0.347549	0.625351	0.963955	0.757825	0.641818	1.77798	0.627043
stage3	fish4	vS	short	1.04071	1.43075	0.775215	4.76464	2.48728	1.39679	2.13979	1.8155	1.80396	0.906934	2.46959	2.57257	11.4206	0.849196	10.1019	3.51976	0.975483	1.38306	1.76867	0.971758	0.792602	0.216519	1.5311	2.21648	2.82895	3.39631	1.10686	0.604113	2.91596	0.478493	0.290778	0.7332	1.06945	0.467899	0.875979	2.53058	0.694703
stage3	fish5	dS	short	NA	NA	NA	NA	NA	NA	NA	NA	NA	NA	NA	NA	NA	NA	NA	NA	NA	NA	NA	NA	NA	NA	NA	NA	NA	NA	NA	NA	NA	NA	NA	NA	NA	NA	NA	NA	NA
stage3	fish5	mL	long	NA	NA	NA	NA	NA	NA	NA	NA	NA	NA	NA	NA	NA	NA	NA	NA	NA	NA	NA	NA	NA	NA	NA	NA	NA	NA	NA	NA	NA	NA	NA	NA	NA	NA	NA	NA	NA
stage3	fish5	vS	short	NA	NA	NA	NA	NA	NA	NA	NA	NA	NA	NA	NA	NA	NA	NA	NA	NA	NA	NA	NA	NA	NA	NA	NA	NA	NA	NA	NA	NA	NA	NA	NA	NA	NA	NA	NA	NA
stage3	fish6	dS	short	1.30771	1.06861	0.37708	1.61983	1.38433	1.3435	2.02422	1.03512	1.74562	0.767635	2.17625	1.84733	6.3076	0.621033	0.428353	2.1773	1.36733	1.39169	1.66197	1.16307	1.06702	0.470688	1.42884	2.40551	3.02585	3.02459	2.15332	0.478296	1.43459	0.599562	0.28814	0.772053	0.729279	1.37092	1.87546	1.5614	0.574406
stage3	fish6	mL	long	2.50135	1.8478	0.770896	1.45008	2.13451	1.15445	2.55799	0.50061	1.53507	1.50385	2.03582	1.94202	5.75956	1.10227	0.752774	1.72825	0.927017	2.05952	1.23055	1.57016	1.57141	0.524716	1.46334	4.06808	1.95067	2.0775	1.39074	0.473121	1.94485	0.763783	0.339638	0.979165	1.25505	1.24402	1.23017	1.73758	0.569003
stage3	fish6	vS	short	1.25739	1.39294	0.43801	3.23353	1.48971	1.40575	1.98211	0.569053	1.90314	0.571722	2.06625	3.09218	6.41516	0.550393	0.969569	1.78538	1.68055	1.19834	0.967166	0.768776	1.21044	0.511227	1.43581	2.71083	2.82732	3.59685	3.17132	0.548461	1.63245	0.669606	0.418418	0.517624	1.12696	1.82151	2.4824	2.04716	0.526606
